# Supplementary material for: N-Terminal Coiled-Coil Structure of ATPase Subunits of 26S Proteasome Is Crucial for Proteasome Function
Source: PLoS One. 2015 Jul 24;10(7):e0134056. doi: 10.1371/journal.pone.0134056 (PMC4514846; doi:10.1371/journal.pone.0134056)
Supplement: S1 Table — (XLSX) [file pone.0134056.s012.xlsx]

## Sheet: Sheet1
List of mutagenesis primers used in this work
Mutant		Primers
Rpt1Δ18	F	GTTCCAGATTACGCTATG AAAAAACCTGATGATGACAAG
	R	CTTGTCATCATCAGGTTTTTTCATAGCGTAATCTGGAAC
Rpt1Δ40	F	GTTCCAGATTACGCTATGGGTGCAGCTCCATACG
	R	CGTATGGAGCTGCACCCATAGCGTAATCTGGAAC
Rpt1Δ50	F	GTTCCAGATTACGCTATGCAAACTGAGAATGACTTAAAAG
	R	CTTTTAAGTCATTCTCAGTTTGCATAGCGTAATCTGGAAC
Rpt1Δ65	F	GTTCCAGATTACGCTATGAAGGCCGGTGTGAAAG
	R	CTTTCACACCGGCCTTCATAGCGTAATCTGGAAC
Rpt2Δ18	F	gatGTTCCAGATTACGCTATG CAGAAACCCAAATATGAACctcc
	R	gagGTTCATATTTGGGTTTCTGCATAGCGTAATCTGGAACatc
Rpt2Δ40	F	GTTCCAGATTACGCTATG GCTACTGCTGAAAAATTAC
	R	GTAATTTTTCAGCAGTAGCCATAGCGTAATCTGGAAC
Rpt2Δ50	F	GTTCCAGATTACGCTATG CCAAGTACTCGTTGTAAG
	R	CTTACAACGAGTACTTGGCATAGCGTAATCTGGAAC
Rpt2Δ65	F	gatGTTCCAGATTACGCTATG AAAGACCATTTGTTATTAGAAGAAG
	R	CTTCTTCTAATAACAAATGGTCTTTCATAGCGTAATCTGGAACatc
Rpt2Δ75	F	gatGTTCCAGATTACGCTATG GTCTCTAACTCTGAAATTTTAAAAC
	R	GTTTTAAAATTTCAGAGTTAGAGACCATAGCGTAATCTGGAACatc
Rpt2Δ100	F	GTTCCAGATTACGCTATG AATCCATTGAGCATTGG
	R	CCAATGCTCAATGGATTCATAGCGTAATCTGGAAC
Rpt3Δ18	F	GTTCCAGATTACGCTATGGCCGTCAAATCATACG
	R	CGTATGATTTGACGGCCATAGCGTAATCTGGAAC
Rpt3Δ40	F	GTTCCAGATTACGCTATGTCTAATGTGAATTCTGATATATATTTC
	R	GAAATATATATCAGAATTCACATTAGACATAGCGTAATCTGGAAC
Rpt3Δ50	F	GTTCCAGATTACGCTATGTTGAAGAAATTAGAAAAAGAGTATG
	R	CATACTCTTTTTCTAATTTCTTCAACATAGCGTAATCTGGAAC
Rpt3Δ65	F	GTTCCAGATTACGCTATGGACTATATTAAGGACGAACAAC
	R	GTTGTTCGTCCTTAATATAGTCCATAGCGTAATCTGGAAC
Rpt4Δ40	F	GTTCCAGATTACGCTATG GAGGAGCCTTCTAGAG
	R	CTCTAGAAGGCTCCTCCATAGCGTAATCTGGAAC
Rpt4Δ50	F	GTTCCAGATTACGCTATG GAGGCCCATAACAAGG
	R	CCTTGTTATGGGCCTCCATAGCGTAATCTGGAAC
Rpt4Δ65	F	gatGTTCCAGATTACGCTATG GAACACAGAAGGTATGATGatc
	R	gatCATCATACCTTCTGTGTTCCATAGCGTAATCTGGAACatc
Rpt4Δ100	F	GTTCCAGATTACGCTATG ATTGGACAATTGATTGGC
	R	GCCAATCAATTGTCCAATCATAGCGTAATCTGGAAC
Rpt5Δ18	F	GTTCCAGATTACGCTATGGATCAAGAGATTTTGAATCTTTC
	R	GAAAGATTCAAAATCTCTTGATCCATAGCGTAATCTGGAAC
Rpt5Δ25	F	GTTCCAGATTACGCTATG TCGACGCAGGAGCTTC
	R	GAAGCTCCTGCGTCGACATAGCGTAATCTGGAAC
Rpt5Δ40	F	GTTCCAGATTACGCTATGATTCGTATTTTTAGATCTGAATTG
	R	CAATTCAGATCTAAAAATACGAATCATAGCGTAATCTGGAAC
Rpt5Δ50	F	GTTCCAGATTACGCTATGCTGTCCCATGAAAACAAC
	R	GTTGTTTTCATGGGACAGCATAGCGTAATCTGGAAC
Rpt5Δ65	F	GTTCCAGATTACGCTATGAAGGAAAAAATCAAGAATAATAGAC
	R	GTCTATTATTCTTGATTTTTTCCTTCATAGCGTAATCTGGAAC
Rpt6Δ18	F	GTTCCAGATTACGCTATG ATCAAACCATATTTTGAACAG
	R	CTGTTCAAAATATGGTTTGATCATAGCGTAATCTGGAAC
Rpt6Δ40	F	GTTCCAGATTACGCTATG GTTCGCAGACTGGAAG
	R	CTTCCAGTCTGCGAACCATAGCGTAATCTGGAAC
Rpt6Δ50	F	GTTCCAGATTACGCTATG TTGAATGACAAAGTACGTTTTATC
	R	GATAAAACGTACTTTGTCATTCAACATAGCGTAATCTGGAAC
Rpt6Δ65	F	GTTCCAGATTACGCTATG CAGGAACCTGGATCTTATG
	R	CATAAGATCCAGGTTCCTGCATAGCGTAATCTGGAAC
Rpt1CC-	F	GAATGACccAAAAGACccTGAAGCGAGAcctAAA GAAAAGGCCGGTGTG
	R	CAggGTCTTTTggGTCATTCTCAGTTTGCTTTAATTTGGCTGC
Rpt2CC-	F	GAAccTGTCTCTccaTCTGAAATTccAAAACCCTTTGAAAAGAAGCAG
	R	ggAATTTCAGAtggAGAGACAggTTCTTCTTCTAATAACAAATGGTC
Rpt3CC-	F	ccAGAAAAAGAGccTGAACTGCctACTTTGCAA GAAGACTATATTAAGGAC
	R	GTTCAggCTCTTTTTCTggTTTCTTCAATTTGAAATATATATCAGAATT
Rpt4CC-	F	ctAATCAAcctAAGAGAAAGCcaCTAGAACACAGAAGGTATGATGATC
	R	GtgGCTTTCTCTTaggTTGATTaggGGCCTTGTTATGGGCCTC
Rpt5CC-	F	GAGCcTCAAACAAGAcCtAAGCTCcca GACAATGAAATTCGTATTTTTAGATCTG
	R	CTTaGgTCTTGTTTGAgGCTCCTGtGgCGAAAGATTCAAAATCTCTTGATCC
Rpt6CC-	F	GAAGCTCAAAGGAATGCAcctAATGACAAAccACGTTTTATCAAGGACGAAC
	R	ggTGCATTCCTTTGAGCTTCtgGTCTGCGAggATTTTCTGTTTTGGAGCGG
Rpt1CC0	F	GCGAGAATCgcAcAATTGGCCGGTGTGTTAcAAAGCGATACAGGGTTAGC
	R	GGCCAATTgTgcGATTCTCGCTTCAATGTtTgcTAAGTCATTCTCAGTTTGC
Rpt1CC00	F	GCAGCCAAATTAgctCAAACTGAGAATGACTTAGC
	R	CATTCTCAGTTTGagcTAATTTGGCTGCGTATGG
Rpt2CC0	F	GAATTTGcCTCTttaTCTcAAATTTTAgcACCCTTTGAAAAGAAGCtGGAGGAGGAAAAGAAACAATTG
	R	GTgcTAAAATTTgAGAtaaAGAGgCAAATTCTTgTTCTAATgcagcATGGTCTTTAATTCGTTCCATCC
Rpt2CC00	F	GAAAAGAAGCtGcAGcAGGAAAAGgcACAATTGGAAGAAATACGTGG
	R	CTTCCAATTGTgcCTTTTCCTgCTgCaGCTTCTTTTCAAAGGGTg
Rpt3CC0	F	GgcAgcTcAATTGgctgcActTCAAcAAcAAGTAgctgcAATCCAGTCGGTTCCATTAG
	R	gTTGAagTgcagcCAATTgAgcTgcCAAATGGgcaaGTTCGTCCTTAATATAGTCTTC
Rpt3CC00	F	gctCTGACTgcaCAAGAAaACTATATTgctaACcAACTTGCCCATTTGGCAG
	R	GTtTTCTTGtgcAGTCAGagcTTCATACTCTTTTTCTAATTTCTTCAATTTG
Rpt4CC0	F (1st)	CTGgcAGAACACgcAgctTATaaaaATCAATTGgccCAGttgCGTCAAAATATACGAG
	R (1st)	GATttttATAagcTgcGTGTTCTgcCAGCTTTgcagcGAATTGATTCAAGGCCTTGTTATG
	F (2nd)	GAAGTTATATGACAAGttgGAAAACGACATAAAAGCTTTG
	R (2nd)	CTTTTATGTCGTTTTCcaaCTTGTCATATAACTTCTCTAG
Rpt4CC00	F	CAAAATATAgcAaATCTAGAGgctTTATATaACgcaTTGGAAAACGACATAAAAGCTTTG
	R	CCAAtgcGTtATATAAagcCTCTAGATtTgcTATATTTTGACGCAACTGGGC
Rpt5CC0	F	CAGaatCTTCAAACAAGAGCCcAGCTCTTGGACAATGAAATTC
	R	CTgGGCTCTTGTTTGAAGattCTGCGTCGAAAGATTCAAAATC
Rpt6CC0	F	GAAAATGTTCagcaACTGagaGCTgAAttGAATGCATTGAATGACAAAG
	R	CATTCaaTTcAGCtctCAGTtgctGAACATTTTCTGTTTTGGAGC
